# Supplementary material for: Oscillations in Absorption from InGaN/GaN Quantum Well to Continuum
Source: Nanomaterials (Basel). 2025 Jan 23;15(3):174. doi: 10.3390/nano15030174 (PMC11820425; doi:10.3390/nano15030174)
Supplement: Supplementary file 1 [file nanomaterials-15-00174-s001.zip]

Archive with 1 entries (1 files):
- nanomaterials-3414880-supplementary.pdf
